# Supplementary material for: Network Pharmacology, Molecular Docking and Molecular Dynamics to Explore the Potential Immunomodulatory Mechanisms of Deer Antler
Source: Int J Mol Sci. 2023 Jun 20;24(12):10370. doi: 10.3390/ijms241210370 (PMC10299714; doi:10.3390/ijms241210370)
Supplement: Supplementary file 1 [file ijms-24-10370-s001.zip]

Archive with 8 entries (8 files):
- Supplemental Figure S1.pptx
- Supplemental Figure S2.pptx
- Supplemental Figure S3.pptx
- Supplemental materials   The information of molecular dynamics.zip
- Supplemental Table S1 The details of deer antler compounds.xlsx
- Supplemental Table S2 The detailed entrez IDs of 130 core immunomodulatory targets.xlsx
- Supplemental Table S3 The ADME characteristics of  deer antler compounds.xlsx
- Supplemental Table S4 Grid docking parameters in molecular docking.xlsx
