# Supplementary material for: Network Pharmacology, Molecular Docking and Molecular Dynamics to Explore the Potential Immunomodulatory Mechanisms of Deer Antler
Source: Int J Mol Sci. 2023 Jun 20;24(12):10370. doi: 10.3390/ijms241210370 (PMC10299714; doi:10.3390/ijms241210370)
Supplement: Supplementary file 1 [file ijms-24-10370-s001.zip › Supplemental Table S1 The details of deer antler compounds.xlsx]

## Sheet: Sheet1
Supplemental Table S1 The details of deer antler compounds.
PubChem CID	Molecule name	Molecular weight	Molecular Formula
66795326	17-Beta-Estradiol		C36H48O4
		544.8
439213	Glucosamine	179.17	C6H13NO5
5957	Adenosine Triphosphate	507.18	C10H16N5O13P3
8815	Estragole	148.2	C10H12O
68570	Alpha-Estradiol	272.4	C18H24O2
445354	Retinol	286.5	C20H30O
161844	Lecithin	2049.1	C44H78I10NO8P
24154	Galactosamine	179.17	C6H13NO5
5997	Cholesterol	386.7	C27H46O
5870	Estrone	270.4	C18H22O2
439215	D-Galacturonic Acid	194.14	C6H10O7
5280723	Prostaglandin E1	354.5	C20H34O5
5870	Oestrone	270.4	C18H22O2
6042	Vitamin B1	300.81	C12H17ClN4OS
10864232	6'-O-Beta-D-Glucosylgentiopicroside	518.5	C22H30O14
