# Supplementary material for: Network Pharmacology, Molecular Docking and Molecular Dynamics to Explore the Potential Immunomodulatory Mechanisms of Deer Antler
Source: Int J Mol Sci. 2023 Jun 20;24(12):10370. doi: 10.3390/ijms241210370 (PMC10299714; doi:10.3390/ijms241210370)
Supplement: Supplementary file 1 [file ijms-24-10370-s001.zip › Supplemental Table S2 The detailed entrez IDs of 130 core immunomodulatory targets.xlsx]

## Sheet: Sheet1
Table S2 The detailed entrez IDs of 130 core immunomodulatory targets
NO.	Target	Symbol	Entrez ID
1	RAC-alpha serine/threonine-protein kinase	AKT1	P31749
2	Cellular tumor antigen p53	TP53	P04637
3	Tumor necrosis factor	TNF	P01375
4	Interleukin-6	IL-6	P05231
5	Catenin beta-1	CTNNB1	P35222
6	Estrogen receptor	ESR1	P03372
7	Epidermal growth factor receptor	EGFR	P00533
8	Signal transducer and activator of transcription 3	STAT3	P40763
9	Transcription factor Jun	JUN	P05412
10	Proto-oncogene tyrosine-protein kinase Src	SRC	P12931
11	MAP kinase-activated protein kinase 3	MAPK3	Q16644
12	Interleukin-1 beta	IL1B	P01584
13	Heat shock protein HSP 90-alpha	HSP90AA1	P07900
14	Phosphatidylinositol 3,4,5-trisphosphate 3-phosphatase and dual-specificity protein phosphatase PTEN	PTEN	P60484
15	Hypoxia-inducible factor 1-alpha	HIF1A	Q16665
16	Peroxisome proliferator-activated receptor gamma	PPARG	P37231
17	Histone acetyltransferase p300	EP300	Q09472
18	Cyclic AMP-responsive element-binding protein 1	CREB1	P16220
19	Receptor tyrosine-protein kinase erbB-2	ERBB2	O18735
20	G1/S-specific cyclin-D1	CCND1	P24385
21	Neurogenic locus notch homolog protein 1	NOTCH1	P46531
22	Interleukin-10	IL10	P22301
23	Mitogen-activated protein kinase 1	MAPK1	P28482
24	Matrix metalloproteinase-9	MMP9	P14780
25	Transcription factor p65	RELA	Q04206
26	Prostaglandin-endoperoxidase synthase 2	PTGS2	D9MWI3
27	CREB-binding protein	CREBBP	Q92793
28	Mothers against decapentaplegic homolog 3	SMAD3	P84022
29	Glucocorticoid receptor	NR3C1	P04150
30	Mitogen-activated protein kinase 14	MAPK14	Q16539
31	Androgen receptor	AR	P10275
32	Heat shock 70 kDa protein 4	HSPA4	P34932
33	Caveolin-1	CAV1	Q03135
34	Transforming protein RhoA	RHOA	P61586
35	Mothers against decapentaplegic homolog 2	SMAD2	Q15796
36	Interleukin-2	IL2	P60568
37	C-C motif chemokine 2	CCL2	P13500
38	C-X-C chemokine receptor type 4	CXCR4	P61073
39	Mothers against decapentaplegic homolog 4	SMAD4	Q13485
40	Interleukin-4	IL4	P05112
41	Nitric oxide synthase, endothelial	NOS3	P29474
42	Transforming growth factor beta-1 proprotein	TGFB1	P01137
43	Phosphatidylinositol 3-kinase regulatory subunit alpha	PIK3R1	P27986
44	Brain-derived neurotrophic factor	BDNF	P23560
45	E3 ubiquitin-protein ligase Mdm2	MDM2	Q00987
46	Insulin-like growth factor 1 receptor	IGF1R	P08069
47	Breast cancer type 1 susceptibility protein	BRCA1	P38398
48	Signal transducer and activator of transcription 5A	STAT5A	P42229
49	Forkhead box protein O1	FOXO1	Q12778
50	Interferon gamma	IFNG	P01579
51	Forkhead box protein P3	FOXP3	Q9BZS1
52	Beta-nerve growth factor	NGF	P01138
53	Growth factor receptor-bound protein 2	GRB2	P62993
54	Nuclear factor NF-kappa-B p105 subunit	NFKB1	P19838
55	Heat shock protein HSP 90-beta	HSP90AB1	P08238
56	Peroxisome proliferator-activated receptor alpha	PPARA	Q07869
57	Progesterone receptor	PGR	P06401
58	Cyclin-dependent kinase inhibitor 1	CDKN1A	P38936
59	Granulocyte-macrophage colony-stimulating factor	CSF2	P04141
60	Polyubiquitin-C	UBC	P0CG48
61	Inhibitor of nuclear factor kappa-B kinase subunit beta	IKBKB	O14920
62	Estrogen receptor beta	ESR2	Q92731
63	CCAAT/enhancer-binding protein alpha	CEBPA	P49715
64	Transcription activator BRG1	SMARCA4	P51532
65	Hepatocyte nuclear factor 4-alpha	HNF4A	P41235
66	Peroxisome proliferator-activated receptor gamma coactivator 1-alpha	PPARGC1A	Q9UBK2
67	Interleukin-17A	IL17A	Q16552
68	Transcription factor Sp1	SP1	P08047
69	Histone deacetylase 2	HDAC2	Q92769
70	Apolipoprotein E	APOE	P02649
71	Vitamin D3 receptor	VDR	P11473
72	Tumor necrosis factor receptor superfamily member 5	CD40	P25942
73	Nuclear receptor coactivator 3	NCOA3	Q9Y6Q9
74	Tyrosine-protein kinase Lck	LCK	P06239
75	Cyclin-dependent kinase 2	CDK2	P24941
76	Zinc finger protein SNAI1	SNAI1	O95863
77	Adiponectin	ADIPOQ	Q15848
78	RAC-beta serine/threonine-protein kinase	AKT2	P31751
79	Transcription factor SOX-9	SOX9	P48436
80	Tyrosine-protein kinase ABL1	ABL1	P00519
81	SHC-transforming protein 1	SHC1	P29353
82	Nuclear receptor coactivator 1	NCOA1	Q15788
83	Inhibitor of nuclear factor kappa-B kinase subunit alpha	CHUK	O15111
84	Myeloid differentiation primary response protein MyD88	MYD88	Q99836
85	Nuclear receptor corepressor 1	NCOR1	O75376
86	Nuclear receptor corepressor 2	NCOR2	Q9Y618
87	C-C motif chemokine 5	CCL5	P13501
88	T-cell-specific surface glycoprotein CD28	CD28	P10747
89	Aryl hydrocarbon receptor	AHR	P35869
90	Bcl-2-like protein 11	BCL2L11	O43521
91	Nitric oxide synthase, inducible	NOS2	P35228
92	SUMO-conjugating enzyme UBC9	UBE2I	P63279
93	Sterol regulatory element-binding protein 1	SREBF1	P36956
94	Retinoic acid receptor RXR-alpha	RXRA	P19793
95	Protein kinase C alpha type	PRKCA	P17252
96	Twist-related protein 1	TWIST1	Q15672
97	Sonic hedgehog protein	SHH	Q15465
98	Zinc finger protein SNAI2	SNAI2	O43623
99	Krueppel-like factor 4	KLF4	O43474
100	Beta-2-microglobulin	B2M	P61769
101	cAMP-dependent protein kinase catalytic subunit alpha	PRKACA	P17612
102	Tumor necrosis factor ligand superfamily member 6	FASLG	P48023
103	E3 ubiquitin-protein ligase CHIP	STUB1	Q9UNE7
104	Insulin receptor	INSR	P06213
105	Thrombospondin-1	THBS1	P07996
106	TATA-box-binding protein	TBP	P20226
107	Glial fibrillary acidic protein	GFAP	P14136
108	Tumor necrosis factor receptor superfamily member 6	FAS	P25445
109	TGF-beta receptor type-2	TGFBR2	P37173
110	Myeloperoxidase	MPO	P05164
111	Calreticulin	CALR	P27797
112	Histone acetyltransferase KAT5	KAT5	Q92993
113	Aromatase	CYP19A1	P11511
114	Integrin beta-3	ITGB3	P05106
115	Protein kinase C delta type	PRKCD	Q05655
116	Calmodulin-1	CALM1	P0DP23
117	ATP-dependent translocase ABCB1	ABCB1	P08183
118	Mitogen-activated protein kinase 11	MAPK11	Q15759
119	RAC-gamma serine/threonine-protein kinase	AKT3	Q9Y243
120	Plasminogen	PLG	P00747
121	Transcription factor GATA-4	GATA4	P43694
122	Signal transducer CD24	CD24	P25063
123	Apolipoprotein A-I	APOA1	P02647
124	Tuberin	TSC2	P49815
125	Solute carrier family 2, facilitated glucose transporter member 1	SLC2A1	P11166
126	Retinoic acid receptor alpha	RARA	P10276
127	Arginase-1	ARG1	P05089
128	Mediator of RNA polymerase II transcription subunit 1	MED1	Q15648
129	Vimentin	VIM	P08670
130	Lymphoid enhancer-binding factor 1	LEF1	Q9UJU2
