# Supplementary material for: Network Pharmacology, Molecular Docking and Molecular Dynamics to Explore the Potential Immunomodulatory Mechanisms of Deer Antler
Source: Int J Mol Sci. 2023 Jun 20;24(12):10370. doi: 10.3390/ijms241210370 (PMC10299714; doi:10.3390/ijms241210370)
Supplement: Supplementary file 1 [file ijms-24-10370-s001.zip › Supplemental Table S3 The ADME characteristics of deer antler compounds.xlsx]

## Sheet: Sheet1
Supplemental Table S3 The ADME characteristics of deer antler compounds.
Name	Molecule ID	MW	AlogP	Hdon	Hacc	OB (%)	Caco-2	BBB	DL
17-beta-estradiol	MOL010919	272.42	3.81	2	2	12.41	0.95	0.46	0.32
Adenosine triphosphate	MOL005307	491.22	-4.3	8	16	8.23	-3.1	-3.75	0.58
Estragole	MOL002361	148.22	2.82	0	1	36.59	1.72	1.83	0.03
Alpha-Estradiol	MOL010919	272.42	3.81	2	2	12.41	0.95	0.46	0.32
Retinol	MOL005567	286.5	5.32	1	1	19.53	1.38	0.86	0.16
Lecithin	MOL001943	758.2	10.62	0	8	0.27	0.59	-0.58	0.3
Cholesterol	MOL000953	386.73	7.38	1	1	37.87	1.43	1.13	0.68
Estrone	MOL010921	270.4	3.77	1	2	53.56	1.01	0.83	0.32
D-Galacturonic Acid	MOL012957	194.16	-2.31	5	7	60.8	-1.85	-4.47	0.06
Vitamin B1	MOL006077	265.4	-0.05	3	4	19.87	-0.32	-1.14	0.11
Glucosamine	MOL011260	179.2	-2.8	6	6	50.15	-2	-4.81	0.04
