# Supplementary material for: Network Pharmacology, Molecular Docking and Molecular Dynamics to Explore the Potential Immunomodulatory Mechanisms of Deer Antler
Source: Int J Mol Sci. 2023 Jun 20;24(12):10370. doi: 10.3390/ijms241210370 (PMC10299714; doi:10.3390/ijms241210370)
Supplement: Supplementary file 1 [file ijms-24-10370-s001.zip › Supplemental Table S4 Grid docking parameters in molecular docking.xlsx]

## Sheet: Sheet1
Supplemental Table S4 Grid docking parameters in molecular docking
Target Name	PDB ID	Spacing	Center grid box
			X center	Y center	Z center
AKT1	1H10	1.0	21.707	14.463	9.91
MAPK3	3FHR	1.0	21.101	-5.458	12.954
SRC	1A07	0.996	40.921	10.534	30.399
IL-6	1ALU	0.386	0.52	-19.83	9.741
JUN	1A02	0.372	28.158	23.037	66.333
STAT3	5AX3	0.375	7.986	-12.648	-20.336
TNF	1A8M	0.397	20.246	50.863	41.168
TP53	1GZH	0.38	7.896	-12.648	-20.336
